# Supplementary material for: Individualizing glioma radiotherapy planning by optimization of a data and physics-informed discrete loss
Source: Nat Commun. 2025 Jul 1;16:5982. doi: 10.1038/s41467-025-60366-4 (PMC12219029; doi:10.1038/s41467-025-60366-4)
Supplement: Supplementary file 3 — Source Data [file 41467_2025_60366_MOESM3_ESM.xlsx]

## Sheet: All_Data
152 patients, no FET-PET, enhancing core recurrence
Patient_Code	Model_Name	Coverage[%]	IoU
001	Standard Plan (1.5cm)	100.00	0.0086
001	GliODIL Plan	89.41	0.0077
001	LMI	99.70	0.0086
001	PDE_GliODIL Plan	98.20	0.0084
001	unet Plan	3.79	0.0003
013	Standard Plan (1.5cm)	100.00	0.0017
013	GliODIL Plan	100.00	0.0016
013	LMI	98.99	0.0016
013	PDE_GliODIL Plan	84.07	0.0014
013	unet Plan	86.90	0.0014
020	Standard Plan (1.5cm)	100.00	0.0335
020	GliODIL Plan	100.00	0.0332
020	LMI	98.36	0.0333
020	PDE_GliODIL Plan	100.00	0.0334
020	unet Plan	100.00	0.0334
030	Standard Plan (1.5cm)	31.11	0.0354
030	GliODIL Plan	29.99	0.0342
030	LMI	38.44	0.0440
030	PDE_GliODIL Plan	27.75	0.0315
030	unet Plan	27.16	0.0306
034	Standard Plan (1.5cm)	94.16	0.0074
034	GliODIL Plan	100.00	0.0079
034	LMI	99.83	0.0079
034	PDE_GliODIL Plan	100.00	0.0080
034	unet Plan	83.47	0.0066
701	Standard Plan (1.5cm)	100.00	0.0000
701	GliODIL Plan	100.00	0.0000
701	LMI	100.00	0.0000
701	PDE_GliODIL Plan	100.00	0.0000
701	unet Plan	100.00	0.0000
703	Standard Plan (1.5cm)	0.00	0.0000
703	GliODIL Plan	0.00	0.0000
703	LMI	0.00	0.0000
703	PDE_GliODIL Plan	0.00	0.0000
703	unet Plan	0.00	0.0000
704	Standard Plan (1.5cm)	100.00	0.0000
704	GliODIL Plan	100.00	0.0000
704	LMI	100.00	0.0000
704	PDE_GliODIL Plan	100.00	0.0000
704	unet Plan	100.00	0.0000
705	Standard Plan (1.5cm)	97.89	0.0997
705	GliODIL Plan	98.34	0.1005
705	LMI	97.75	0.0988
705	PDE_GliODIL Plan	97.54	0.0996
705	unet Plan	77.16	0.0769
706	Standard Plan (1.5cm)	99.81	0.0245
706	GliODIL Plan	98.44	0.0244
706	LMI	99.39	0.0245
706	PDE_GliODIL Plan	99.81	0.0243
706	unet Plan	99.81	0.0246
709	Standard Plan (1.5cm)	100.00	0.0010
709	GliODIL Plan	100.00	0.0010
709	LMI	100.00	0.0010
709	PDE_GliODIL Plan	100.00	0.0010
709	unet Plan	80.25	0.0008
710	Standard Plan (1.5cm)	98.84	0.0566
710	GliODIL Plan	92.34	0.0524
710	LMI	98.73	0.0561
710	PDE_GliODIL Plan	87.59	0.0501
710	unet Plan	89.95	0.0515
711	Standard Plan (1.5cm)	100.00	0.0000
711	GliODIL Plan	100.00	0.0000
711	LMI	100.00	0.0000
711	PDE_GliODIL Plan	100.00	0.0000
711	unet Plan	100.00	0.0000
713	Standard Plan (1.5cm)	100.00	0.0000
713	GliODIL Plan	100.00	0.0000
713	LMI	100.00	0.0000
713	PDE_GliODIL Plan	100.00	0.0000
713	unet Plan	100.00	0.0000
714	Standard Plan (1.5cm)	100.00	0.0136
714	GliODIL Plan	100.00	0.0137
714	LMI	94.96	0.0130
714	PDE_GliODIL Plan	100.00	0.0135
714	unet Plan	0.00	0.0000
716	Standard Plan (1.5cm)	84.62	0.0024
716	GliODIL Plan	96.15	0.0027
716	LMI	86.96	0.0025
716	PDE_GliODIL Plan	97.83	0.0027
716	unet Plan	84.62	0.0024
718	Standard Plan (1.5cm)	100.00	0.0000
718	GliODIL Plan	100.00	0.0000
718	LMI	100.00	0.0000
718	PDE_GliODIL Plan	100.00	0.0000
718	unet Plan	100.00	0.0000
723	Standard Plan (1.5cm)	100.00	0.0000
723	GliODIL Plan	100.00	0.0000
723	LMI	100.00	0.0000
723	PDE_GliODIL Plan	100.00	0.0000
723	unet Plan	100.00	0.0000
724	Standard Plan (1.5cm)	99.98	0.0667
724	GliODIL Plan	98.13	0.0649
724	LMI	81.16	0.0531
724	PDE_GliODIL Plan	96.24	0.0644
724	unet Plan	79.12	0.0521
725	Standard Plan (1.5cm)	99.70	0.0202
725	GliODIL Plan	100.00	0.0202
725	LMI	40.42	0.0081
725	PDE_GliODIL Plan	91.65	0.0187
725	unet Plan	58.95	0.0119
726	Standard Plan (1.5cm)	100.00	0.0000
726	GliODIL Plan	100.00	0.0000
726	LMI	100.00	0.0000
726	PDE_GliODIL Plan	100.00	0.0000
726	unet Plan	100.00	0.0000
727	Standard Plan (1.5cm)	100.00	0.0000
727	GliODIL Plan	100.00	0.0000
727	LMI	100.00	0.0000
727	PDE_GliODIL Plan	100.00	0.0000
727	unet Plan	100.00	0.0000
728	Standard Plan (1.5cm)	59.25	0.1198
728	GliODIL Plan	77.24	0.1620
728	LMI	81.56	0.1732
728	PDE_GliODIL Plan	82.02	0.1730
728	unet Plan	64.44	0.1319
729	Standard Plan (1.5cm)	53.26	0.0993
729	GliODIL Plan	55.51	0.1035
729	LMI	0.03	0.0000
729	PDE_GliODIL Plan	48.34	0.0889
729	unet Plan	41.33	0.0750
731	Standard Plan (1.5cm)	100.00	0.0098
731	GliODIL Plan	100.00	0.0098
731	LMI	98.03	0.0096
731	PDE_GliODIL Plan	100.00	0.0098
731	unet Plan	52.73	0.0052
733	Standard Plan (1.5cm)	100.00	0.0000
733	GliODIL Plan	100.00	0.0000
733	LMI	100.00	0.0000
733	PDE_GliODIL Plan	100.00	0.0000
733	unet Plan	100.00	0.0000
734	Standard Plan (1.5cm)	99.41	0.0140
734	GliODIL Plan	91.60	0.0128
734	LMI	41.67	0.0058
734	PDE_GliODIL Plan	66.20	0.0092
734	unet Plan	46.27	0.0064
735	Standard Plan (1.5cm)	0.00	0.0000
735	GliODIL Plan	0.00	0.0000
735	LMI	0.00	0.0000
735	PDE_GliODIL Plan	0.00	0.0000
735	unet Plan	0.00	0.0000
736	Standard Plan (1.5cm)	100.00	0.0489
736	GliODIL Plan	100.00	0.0490
736	LMI	99.95	0.0486
736	PDE_GliODIL Plan	100.00	0.0490
736	unet Plan	99.37	0.0488
737	Standard Plan (1.5cm)	100.00	0.0014
737	GliODIL Plan	100.00	0.0014
737	LMI	100.00	0.0014
737	PDE_GliODIL Plan	100.00	0.0014
737	unet Plan	23.20	0.0003
738	Standard Plan (1.5cm)	30.73	0.1005
738	GliODIL Plan	48.31	0.1668
738	LMI	34.91	0.1161
738	PDE_GliODIL Plan	44.49	0.1514
738	unet Plan	89.22	0.3627
739	Standard Plan (1.5cm)	63.83	0.0122
739	GliODIL Plan	79.16	0.0153
739	LMI	99.48	0.0192
739	PDE_GliODIL Plan	99.04	0.0190
739	unet Plan	86.39	0.0168
741	Standard Plan (1.5cm)	99.75	0.0361
741	GliODIL Plan	98.44	0.0356
741	LMI	93.13	0.0337
741	PDE_GliODIL Plan	96.46	0.0350
741	unet Plan	35.38	0.0124
742	Standard Plan (1.5cm)	92.17	0.2307
742	GliODIL Plan	94.48	0.2366
742	LMI	90.26	0.2238
742	PDE_GliODIL Plan	90.78	0.2279
742	unet Plan	64.54	0.1514
744	Standard Plan (1.5cm)	88.04	0.0662
744	GliODIL Plan	91.52	0.0696
744	LMI	97.91	0.0744
744	PDE_GliODIL Plan	91.09	0.0692
744	unet Plan	91.99	0.0693
745	Standard Plan (1.5cm)	100.00	0.0160
745	GliODIL Plan	100.00	0.0161
745	LMI	99.22	0.0159
745	PDE_GliODIL Plan	100.00	0.0159
745	unet Plan	62.11	0.0099
747	Standard Plan (1.5cm)	98.71	0.0888
747	GliODIL Plan	99.37	0.0901
747	LMI	98.10	0.0882
747	PDE_GliODIL Plan	98.53	0.0880
747	unet Plan	99.63	0.0889
748	Standard Plan (1.5cm)	94.89	0.0149
748	GliODIL Plan	94.89	0.0148
748	LMI	90.34	0.0143
748	PDE_GliODIL Plan	94.51	0.0150
748	unet Plan	1.70	0.0003
749	Standard Plan (1.5cm)	96.89	0.1600
749	GliODIL Plan	96.58	0.1581
749	LMI	99.77	0.1665
749	PDE_GliODIL Plan	96.75	0.1604
749	unet Plan	72.97	0.1159
752	Standard Plan (1.5cm)	28.02	0.0074
752	GliODIL Plan	25.14	0.0067
752	LMI	37.90	0.0099
752	PDE_GliODIL Plan	9.87	0.0026
752	unet Plan	7.46	0.0020
753	Standard Plan (1.5cm)	100.00	0.0022
753	GliODIL Plan	100.00	0.0022
753	LMI	100.00	0.0022
753	PDE_GliODIL Plan	100.00	0.0022
753	unet Plan	21.07	0.0005
754	Standard Plan (1.5cm)	92.90	0.0979
754	GliODIL Plan	95.75	0.1004
754	LMI	96.59	0.1019
754	PDE_GliODIL Plan	95.73	0.1010
754	unet Plan	96.53	0.1031
755	Standard Plan (1.5cm)	100.00	0.0000
755	GliODIL Plan	100.00	0.0000
755	LMI	100.00	0.0000
755	PDE_GliODIL Plan	100.00	0.0000
755	unet Plan	100.00	0.0000
756	Standard Plan (1.5cm)	100.00	0.0000
756	GliODIL Plan	100.00	0.0000
756	LMI	100.00	0.0000
756	PDE_GliODIL Plan	100.00	0.0000
756	unet Plan	100.00	0.0000
757	Standard Plan (1.5cm)	100.00	0.0000
757	GliODIL Plan	100.00	0.0000
757	LMI	100.00	0.0000
757	PDE_GliODIL Plan	100.00	0.0000
757	unet Plan	100.00	0.0000
760	Standard Plan (1.5cm)	100.00	0.0000
760	GliODIL Plan	100.00	0.0000
760	LMI	100.00	0.0000
760	PDE_GliODIL Plan	100.00	0.0000
760	unet Plan	100.00	0.0000
761	Standard Plan (1.5cm)	99.20	0.0085
761	GliODIL Plan	99.52	0.0085
761	LMI	59.03	0.0050
761	PDE_GliODIL Plan	99.20	0.0085
761	unet Plan	50.21	0.0043
763	Standard Plan (1.5cm)	0.00	0.0000
763	GliODIL Plan	0.00	0.0000
763	LMI	0.00	0.0000
763	PDE_GliODIL Plan	0.00	0.0000
763	unet Plan	0.00	0.0000
764	Standard Plan (1.5cm)	100.00	0.0486
764	GliODIL Plan	95.65	0.0462
764	LMI	72.78	0.0347
764	PDE_GliODIL Plan	96.50	0.0469
764	unet Plan	48.87	0.0230
765	Standard Plan (1.5cm)	100.00	0.0661
765	GliODIL Plan	99.79	0.0662
765	LMI	99.56	0.0660
765	PDE_GliODIL Plan	98.11	0.0646
765	unet Plan	46.11	0.0297
766	Standard Plan (1.5cm)	100.00	0.0154
766	GliODIL Plan	98.91	0.0151
766	LMI	98.20	0.0152
766	PDE_GliODIL Plan	99.51	0.0153
766	unet Plan	69.51	0.0107
768	Standard Plan (1.5cm)	100.00	0.1010
768	GliODIL Plan	100.00	0.1010
768	LMI	98.24	0.1000
768	PDE_GliODIL Plan	100.00	0.1007
768	unet Plan	61.86	0.0601
771	Standard Plan (1.5cm)	100.00	0.0000
771	GliODIL Plan	100.00	0.0000
771	LMI	100.00	0.0000
771	PDE_GliODIL Plan	100.00	0.0000
771	unet Plan	100.00	0.0000
991	Standard Plan (1.5cm)	95.44	0.1005
991	GliODIL Plan	95.84	0.1019
991	LMI	97.88	0.1036
991	PDE_GliODIL Plan	96.50	0.1013
991	unet Plan	66.24	0.0683
992	Standard Plan (1.5cm)	100.00	0.0009
992	GliODIL Plan	100.00	0.0009
992	LMI	100.00	0.0009
992	PDE_GliODIL Plan	100.00	0.0010
992	unet Plan	100.00	0.0009
994	Standard Plan (1.5cm)	100.00	0.0197
994	GliODIL Plan	100.00	0.0199
994	LMI	97.74	0.0192
994	PDE_GliODIL Plan	99.30	0.0197
994	unet Plan	95.84	0.0188
995	Standard Plan (1.5cm)	100.00	0.1018
995	GliODIL Plan	100.00	0.1017
995	LMI	96.90	0.0984
995	PDE_GliODIL Plan	99.87	0.1025
995	unet Plan	82.04	0.0819
998	Standard Plan (1.5cm)	63.75	0.1717
998	GliODIL Plan	73.33	0.2044
998	LMI	75.98	0.2122
998	PDE_GliODIL Plan	74.70	0.2075
998	unet Plan	71.26	0.1947
401	Standard Plan (1.5cm)	100.00	0.0294
401	GliODIL Plan	100.00	0.0295
401	LMI	97.12	0.0285
401	PDE_GliODIL Plan	97.25	0.0287
401	unet Plan	100.00	0.0293
402	Standard Plan (1.5cm)	97.62	0.1098
402	GliODIL Plan	93.15	0.1036
402	LMI	95.06	0.1066
402	PDE_GliODIL Plan	77.52	0.0859
402	unet Plan	49.35	0.0524
404	Standard Plan (1.5cm)	96.07	0.0141
404	GliODIL Plan	99.15	0.0146
404	LMI	72.50	0.0105
404	PDE_GliODIL Plan	94.15	0.0138
404	unet Plan	22.80	0.0033
405	Standard Plan (1.5cm)	98.70	0.0588
405	GliODIL Plan	99.22	0.0592
405	LMI	83.13	0.0491
405	PDE_GliODIL Plan	96.74	0.0580
405	unet Plan	93.19	0.0556
406	Standard Plan (1.5cm)	0.00	0.0000
406	GliODIL Plan	0.00	0.0000
406	LMI	0.22	0.0000
406	PDE_GliODIL Plan	0.00	0.0000
406	unet Plan	0.00	0.0000
407	Standard Plan (1.5cm)	100.00	0.0106
407	GliODIL Plan	100.00	0.0105
407	LMI	97.86	0.0104
407	PDE_GliODIL Plan	97.58	0.0103
407	unet Plan	100.00	0.0106
408	Standard Plan (1.5cm)	100.00	0.0530
408	GliODIL Plan	99.98	0.0530
408	LMI	87.13	0.0455
408	PDE_GliODIL Plan	97.65	0.0512
408	unet Plan	63.89	0.0330
409	Standard Plan (1.5cm)	90.93	0.0206
409	GliODIL Plan	100.00	0.0226
409	LMI	95.89	0.0217
409	PDE_GliODIL Plan	96.85	0.0218
409	unet Plan	21.97	0.0049
410	Standard Plan (1.5cm)	82.78	0.0158
410	GliODIL Plan	71.35	0.0136
410	LMI	56.94	0.0108
410	PDE_GliODIL Plan	89.41	0.0171
410	unet Plan	79.49	0.0151
411	Standard Plan (1.5cm)	57.00	0.0016
411	GliODIL Plan	57.00	0.0017
411	LMI	57.00	0.0017
411	PDE_GliODIL Plan	57.00	0.0016
411	unet Plan	31.00	0.0009
414	Standard Plan (1.5cm)	98.05	0.1019
414	GliODIL Plan	97.71	0.1007
414	LMI	94.54	0.0978
414	PDE_GliODIL Plan	90.44	0.0934
414	unet Plan	91.28	0.0934
415	Standard Plan (1.5cm)	100.00	0.0046
415	GliODIL Plan	100.00	0.0046
415	LMI	40.61	0.0019
415	PDE_GliODIL Plan	99.12	0.0046
415	unet Plan	100.00	0.0046
416	Standard Plan (1.5cm)	99.95	0.0197
416	GliODIL Plan	99.95	0.0196
416	LMI	99.95	0.0199
416	PDE_GliODIL Plan	98.01	0.0192
416	unet Plan	98.54	0.0195
417	Standard Plan (1.5cm)	100.00	0.0676
417	GliODIL Plan	99.40	0.0675
417	LMI	97.89	0.0663
417	PDE_GliODIL Plan	95.05	0.0639
417	unet Plan	96.23	0.0645
418	Standard Plan (1.5cm)	24.10	0.0272
418	GliODIL Plan	33.55	0.0382
418	LMI	49.75	0.0577
418	PDE_GliODIL Plan	38.98	0.0451
418	unet Plan	80.07	0.0963
419	Standard Plan (1.5cm)	91.38	0.0736
419	GliODIL Plan	93.79	0.0757
419	LMI	82.61	0.0661
419	PDE_GliODIL Plan	96.00	0.0776
419	unet Plan	82.92	0.0659
420	Standard Plan (1.5cm)	6.43	0.0009
420	GliODIL Plan	40.40	0.0054
420	LMI	95.74	0.0130
420	PDE_GliODIL Plan	61.10	0.0082
420	unet Plan	38.98	0.0053
421	Standard Plan (1.5cm)	98.96	0.1111
421	GliODIL Plan	99.39	0.1122
421	LMI	93.04	0.1038
421	PDE_GliODIL Plan	96.39	0.1068
421	unet Plan	85.99	0.0960
424	Standard Plan (1.5cm)	73.12	0.0488
424	GliODIL Plan	76.02	0.0507
424	LMI	38.41	0.0249
424	PDE_GliODIL Plan	70.87	0.0471
424	unet Plan	68.34	0.0459
426	Standard Plan (1.5cm)	10.00	0.0019
426	GliODIL Plan	16.68	0.0031
426	LMI	57.18	0.0107
426	PDE_GliODIL Plan	48.89	0.0091
426	unet Plan	27.95	0.0053
430	Standard Plan (1.5cm)	51.08	0.0174
430	GliODIL Plan	89.22	0.0310
430	LMI	98.02	0.0338
430	PDE_GliODIL Plan	98.57	0.0337
430	unet Plan	91.49	0.0316
431	Standard Plan (1.5cm)	100.00	0.0058
431	GliODIL Plan	100.00	0.0057
431	LMI	100.00	0.0058
431	PDE_GliODIL Plan	0.00	0.0000
431	unet Plan	76.54	0.0044
433	Standard Plan (1.5cm)	0.00	0.0000
433	GliODIL Plan	0.00	0.0000
433	LMI	0.00	0.0000
433	PDE_GliODIL Plan	0.00	0.0000
433	unet Plan	0.00	0.0000
435	Standard Plan (1.5cm)	100.00	0.0002
435	GliODIL Plan	100.00	0.0002
435	LMI	100.00	0.0002
435	PDE_GliODIL Plan	100.00	0.0002
435	unet Plan	79.49	0.0001
436	Standard Plan (1.5cm)	17.98	0.0002
436	GliODIL Plan	17.98	0.0002
436	LMI	17.98	0.0002
436	PDE_GliODIL Plan	17.11	0.0002
436	unet Plan	17.98	0.0002
439	Standard Plan (1.5cm)	100.00	0.0205
439	GliODIL Plan	100.00	0.0205
439	LMI	100.00	0.0206
439	PDE_GliODIL Plan	99.19	0.0201
439	unet Plan	91.82	0.0188
441	Standard Plan (1.5cm)	99.91	0.0211
441	GliODIL Plan	100.00	0.0213
441	LMI	71.59	0.0151
441	PDE_GliODIL Plan	99.91	0.0211
441	unet Plan	100.00	0.0211
445	Standard Plan (1.5cm)	100.00	0.0017
445	GliODIL Plan	100.00	0.0017
445	LMI	0.00	0.0000
445	PDE_GliODIL Plan	70.37	0.0012
445	unet Plan	19.34	0.0003
446	Standard Plan (1.5cm)	98.27	0.0111
446	GliODIL Plan	100.00	0.0112
446	LMI	100.00	0.0113
446	PDE_GliODIL Plan	93.95	0.0106
446	unet Plan	97.72	0.0111
447	Standard Plan (1.5cm)	100.00	0.0048
447	GliODIL Plan	100.00	0.0048
447	LMI	93.17	0.0045
447	PDE_GliODIL Plan	99.56	0.0048
447	unet Plan	100.00	0.0048
451	Standard Plan (1.5cm)	99.67	0.2121
451	GliODIL Plan	97.70	0.2071
451	LMI	86.90	0.1799
451	PDE_GliODIL Plan	85.32	0.1752
451	unet Plan	24.62	0.0448
453	Standard Plan (1.5cm)	45.12	0.0156
453	GliODIL Plan	37.73	0.0130
453	LMI	47.18	0.0164
453	PDE_GliODIL Plan	42.41	0.0147
453	unet Plan	11.36	0.0039
454	Standard Plan (1.5cm)	0.00	0.0000
454	GliODIL Plan	0.00	0.0000
454	LMI	0.00	0.0000
454	PDE_GliODIL Plan	0.00	0.0000
454	unet Plan	0.00	0.0000
455	Standard Plan (1.5cm)	100.00	0.0312
455	GliODIL Plan	100.00	0.0310
455	LMI	88.99	0.0277
455	PDE_GliODIL Plan	0.00	0.0000
455	unet Plan	45.52	0.0139
456	Standard Plan (1.5cm)	100.00	0.0074
456	GliODIL Plan	100.00	0.0074
456	LMI	99.16	0.0075
456	PDE_GliODIL Plan	95.92	0.0072
456	unet Plan	99.58	0.0074
457	Standard Plan (1.5cm)	86.94	0.0050
457	GliODIL Plan	91.59	0.0053
457	LMI	94.28	0.0055
457	PDE_GliODIL Plan	97.32	0.0056
457	unet Plan	99.46	0.0058
458	Standard Plan (1.5cm)	100.00	0.0631
458	GliODIL Plan	97.78	0.0613
458	LMI	47.33	0.0289
458	PDE_GliODIL Plan	95.38	0.0606
458	unet Plan	55.72	0.0340
461	Standard Plan (1.5cm)	86.94	0.0659
461	GliODIL Plan	95.80	0.0736
461	LMI	69.31	0.0519
461	PDE_GliODIL Plan	86.89	0.0660
461	unet Plan	93.93	0.0721
462	Standard Plan (1.5cm)	97.85	0.0049
462	GliODIL Plan	100.00	0.0051
462	LMI	98.46	0.0049
462	PDE_GliODIL Plan	0.00	0.0000
462	unet Plan	100.00	0.0050
465	Standard Plan (1.5cm)	95.81	0.0287
465	GliODIL Plan	99.90	0.0298
465	LMI	89.93	0.0266
465	PDE_GliODIL Plan	97.49	0.0292
465	unet Plan	87.58	0.0264
466	Standard Plan (1.5cm)	100.00	0.0284
466	GliODIL Plan	100.00	0.0281
466	LMI	99.66	0.0284
466	PDE_GliODIL Plan	0.00	0.0000
466	unet Plan	91.39	0.0258
468	Standard Plan (1.5cm)	100.00	0.0126
468	GliODIL Plan	100.00	0.0125
468	LMI	94.62	0.0120
468	PDE_GliODIL Plan	0.00	0.0000
468	unet Plan	100.00	0.0125
470	Standard Plan (1.5cm)	100.00	0.0148
470	GliODIL Plan	100.00	0.0149
470	LMI	59.07	0.0087
470	PDE_GliODIL Plan	100.00	0.0148
470	unet Plan	99.57	0.0147
472	Standard Plan (1.5cm)	22.72	0.0025
472	GliODIL Plan	79.75	0.0088
472	LMI	2.58	0.0003
472	PDE_GliODIL Plan	42.70	0.0047
472	unet Plan	100.00	0.0109
473	Standard Plan (1.5cm)	100.00	0.0000
473	GliODIL Plan	100.00	0.0000
473	LMI	100.00	0.0000
473	PDE_GliODIL Plan	100.00	0.0000
473	unet Plan	100.00	0.0000
474	Standard Plan (1.5cm)	100.00	0.0000
474	GliODIL Plan	100.00	0.0000
474	LMI	100.00	0.0000
474	PDE_GliODIL Plan	100.00	0.0000
474	unet Plan	100.00	0.0000
477	Standard Plan (1.5cm)	100.00	0.0038
477	GliODIL Plan	100.00	0.0038
477	LMI	100.00	0.0038
477	PDE_GliODIL Plan	100.00	0.0038
477	unet Plan	97.70	0.0037
478	Standard Plan (1.5cm)	0.00	0.0000
478	GliODIL Plan	0.00	0.0000
478	LMI	0.00	0.0000
478	PDE_GliODIL Plan	0.00	0.0000
478	unet Plan	0.00	0.0000
479	Standard Plan (1.5cm)	97.81	0.0017
479	GliODIL Plan	100.00	0.0017
479	LMI	82.51	0.0014
479	PDE_GliODIL Plan	100.00	0.0018
479	unet Plan	48.09	0.0008
481	Standard Plan (1.5cm)	100.00	0.0021
481	GliODIL Plan	100.00	0.0021
481	LMI	46.90	0.0010
481	PDE_GliODIL Plan	94.07	0.0019
481	unet Plan	100.00	0.0021
482	Standard Plan (1.5cm)	2.55	0.0005
482	GliODIL Plan	2.46	0.0005
482	LMI	2.48	0.0005
482	PDE_GliODIL Plan	2.04	0.0004
482	unet Plan	2.55	0.0005
485	Standard Plan (1.5cm)	100.00	0.0054
485	GliODIL Plan	100.00	0.0054
485	LMI	84.01	0.0045
485	PDE_GliODIL Plan	98.72	0.0053
485	unet Plan	53.46	0.0029
486	Standard Plan (1.5cm)	33.33	0.0275
486	GliODIL Plan	43.35	0.0362
486	LMI	24.06	0.0197
486	PDE_GliODIL Plan	38.92	0.0323
486	unet Plan	27.91	0.0230
487	Standard Plan (1.5cm)	93.90	0.0775
487	GliODIL Plan	88.20	0.0725
487	LMI	95.20	0.0787
487	PDE_GliODIL Plan	80.53	0.0664
487	unet Plan	76.71	0.0624
488	Standard Plan (1.5cm)	100.00	0.0246
488	GliODIL Plan	99.85	0.0247
488	LMI	51.60	0.0124
488	PDE_GliODIL Plan	96.94	0.0240
488	unet Plan	85.18	0.0209
489	Standard Plan (1.5cm)	96.67	0.0004
489	GliODIL Plan	100.00	0.0004
489	LMI	100.00	0.0004
489	PDE_GliODIL Plan	98.33	0.0004
489	unet Plan	51.67	0.0002
491	Standard Plan (1.5cm)	80.07	0.0155
491	GliODIL Plan	76.91	0.0150
491	LMI	78.27	0.0152
491	PDE_GliODIL Plan	69.76	0.0136
491	unet Plan	0.04	0.0000
493	Standard Plan (1.5cm)	46.35	0.0301
493	GliODIL Plan	46.57	0.0302
493	LMI	54.75	0.0360
493	PDE_GliODIL Plan	79.65	0.0534
493	unet Plan	51.38	0.0335
495	Standard Plan (1.5cm)	100.00	0.0950
495	GliODIL Plan	100.00	0.0954
495	LMI	99.21	0.0937
495	PDE_GliODIL Plan	99.48	0.0947
495	unet Plan	96.04	0.0918
496	Standard Plan (1.5cm)	100.00	0.0050
496	GliODIL Plan	100.00	0.0051
496	LMI	98.95	0.0050
496	PDE_GliODIL Plan	98.43	0.0050
496	unet Plan	93.88	0.0047
497	Standard Plan (1.5cm)	5.86	0.0008
497	GliODIL Plan	100.00	0.0131
497	LMI	53.56	0.0070
497	PDE_GliODIL Plan	23.92	0.0031
497	unet Plan	100.00	0.0130
498	Standard Plan (1.5cm)	100.00	0.0109
498	GliODIL Plan	100.00	0.0109
498	LMI	43.73	0.0047
498	PDE_GliODIL Plan	92.27	0.0100
498	unet Plan	100.00	0.0110
499	Standard Plan (1.5cm)	99.92	0.0138
499	GliODIL Plan	93.37	0.0129
499	LMI	0.00	0.0000
499	PDE_GliODIL Plan	66.34	0.0091
499	unet Plan	1.57	0.0002
500	Standard Plan (1.5cm)	100.00	0.0086
500	GliODIL Plan	100.00	0.0086
500	LMI	95.78	0.0083
500	PDE_GliODIL Plan	92.71	0.0081
500	unet Plan	91.86	0.0079
501	Standard Plan (1.5cm)	100.00	0.0000
501	GliODIL Plan	100.00	0.0000
501	LMI	100.00	0.0000
501	PDE_GliODIL Plan	100.00	0.0000
501	unet Plan	100.00	0.0000
505	Standard Plan (1.5cm)	96.76	0.0026
505	GliODIL Plan	96.76	0.0026
505	LMI	62.42	0.0017
505	PDE_GliODIL Plan	96.11	0.0026
505	unet Plan	96.98	0.0026
506	Standard Plan (1.5cm)	100.00	0.0085
506	GliODIL Plan	100.00	0.0084
506	LMI	65.96	0.0056
506	PDE_GliODIL Plan	99.45	0.0084
506	unet Plan	93.49	0.0078
507	Standard Plan (1.5cm)	100.00	0.0967
507	GliODIL Plan	100.00	0.0961
507	LMI	99.64	0.0967
507	PDE_GliODIL Plan	99.72	0.0968
507	unet Plan	94.83	0.0915
509	Standard Plan (1.5cm)	60.85	0.0010
509	GliODIL Plan	100.00	0.0017
509	LMI	42.33	0.0007
509	PDE_GliODIL Plan	100.00	0.0017
509	unet Plan	100.00	0.0017
511	Standard Plan (1.5cm)	100.00	0.0375
511	GliODIL Plan	98.98	0.0371
511	LMI	97.62	0.0365
511	PDE_GliODIL Plan	93.64	0.0351
511	unet Plan	89.67	0.0335
516	Standard Plan (1.5cm)	0.01	0.0000
516	GliODIL Plan	16.60	0.0695
516	LMI	24.32	0.1050
516	PDE_GliODIL Plan	0.78	0.0031
516	unet Plan	6.02	0.0240
517	Standard Plan (1.5cm)	100.00	0.0013
517	GliODIL Plan	85.19	0.0011
517	LMI	66.67	0.0008
517	PDE_GliODIL Plan	7.41	0.0001
517	unet Plan	100.00	0.0013
518	Standard Plan (1.5cm)	57.81	0.0042
518	GliODIL Plan	57.81	0.0042
518	LMI	43.25	0.0031
518	PDE_GliODIL Plan	56.89	0.0041
518	unet Plan	56.70	0.0041
519	Standard Plan (1.5cm)	98.02	0.0146
519	GliODIL Plan	90.77	0.0136
519	LMI	99.48	0.0148
519	PDE_GliODIL Plan	89.95	0.0135
519	unet Plan	82.13	0.0121
520	Standard Plan (1.5cm)	10.25	0.0004
520	GliODIL Plan	10.25	0.0004
520	LMI	10.25	0.0004
520	PDE_GliODIL Plan	8.85	0.0004
520	unet Plan	10.25	0.0004
521	Standard Plan (1.5cm)	98.63	0.0227
521	GliODIL Plan	98.63	0.0227
521	LMI	93.63	0.0215
521	PDE_GliODIL Plan	91.18	0.0209
521	unet Plan	79.37	0.0182
522	Standard Plan (1.5cm)	97.35	0.0952
522	GliODIL Plan	88.81	0.0859
522	LMI	99.75	0.0968
522	PDE_GliODIL Plan	80.14	0.0771
522	unet Plan	86.99	0.0848
523	Standard Plan (1.5cm)	100.00	0.0002
523	GliODIL Plan	100.00	0.0002
523	LMI	85.71	0.0002
523	PDE_GliODIL Plan	100.00	0.0002
523	unet Plan	85.71	0.0002
525	Standard Plan (1.5cm)	91.48	0.0588
525	GliODIL Plan	69.73	0.0443
525	LMI	61.79	0.0391
525	PDE_GliODIL Plan	72.04	0.0456
525	unet Plan	75.81	0.0487
526	Standard Plan (1.5cm)	100.00	0.0000
526	GliODIL Plan	100.00	0.0000
526	LMI	100.00	0.0000
526	PDE_GliODIL Plan	100.00	0.0000
526	unet Plan	100.00	0.0000
527	Standard Plan (1.5cm)	100.00	0.0446
527	GliODIL Plan	100.00	0.0448
527	LMI	82.41	0.0365
527	PDE_GliODIL Plan	99.35	0.0446
527	unet Plan	88.49	0.0395
528	Standard Plan (1.5cm)	100.00	0.0470
528	GliODIL Plan	100.00	0.0473
528	LMI	88.90	0.0415
528	PDE_GliODIL Plan	98.76	0.0461
528	unet Plan	89.81	0.0419
530	Standard Plan (1.5cm)	0.00	0.0000
530	GliODIL Plan	0.00	0.0000
530	LMI	0.00	0.0000
530	PDE_GliODIL Plan	0.00	0.0000
530	unet Plan	0.00	0.0000
531	Standard Plan (1.5cm)	100.00	0.0000
531	GliODIL Plan	100.00	0.0000
531	LMI	100.00	0.0000
531	PDE_GliODIL Plan	100.00	0.0000
531	unet Plan	100.00	0.0000
533	Standard Plan (1.5cm)	100.00	0.0087
533	GliODIL Plan	100.00	0.0087
533	LMI	98.38	0.0086
533	PDE_GliODIL Plan	97.39	0.0085
533	unet Plan	62.11	0.0054
536	Standard Plan (1.5cm)	100.00	0.0016
536	GliODIL Plan	100.00	0.0016
536	LMI	0.00	0.0000
536	PDE_GliODIL Plan	98.06	0.0015
536	unet Plan	0.00	0.0000
538	Standard Plan (1.5cm)	1.33	0.0001
538	GliODIL Plan	12.33	0.0010
538	LMI	0.00	0.0000
538	PDE_GliODIL Plan	91.33	0.0073
538	unet Plan	98.00	0.0079
539	Standard Plan (1.5cm)	97.86	0.0396
539	GliODIL Plan	99.84	0.0403
539	LMI	96.95	0.0393
539	PDE_GliODIL Plan	95.46	0.0387
539	unet Plan	94.59	0.0379
540	Standard Plan (1.5cm)	81.86	0.0375
540	GliODIL Plan	88.03	0.0406
540	LMI	88.96	0.0408
540	PDE_GliODIL Plan	74.97	0.0345
540	unet Plan	50.75	0.0229
545	Standard Plan (1.5cm)	100.00	0.0210
545	GliODIL Plan	99.93	0.0209
545	LMI	77.48	0.0162
545	PDE_GliODIL Plan	97.46	0.0206
545	unet Plan	47.37	0.0098
546	Standard Plan (1.5cm)	92.29	0.0652
546	GliODIL Plan	97.23	0.0690
546	LMI	92.74	0.0661
546	PDE_GliODIL Plan	98.31	0.0697
546	unet Plan	83.35	0.0590
550	Standard Plan (1.5cm)	100.00	0.0000
550	GliODIL Plan	100.00	0.0000
550	LMI	100.00	0.0000
550	PDE_GliODIL Plan	100.00	0.0000
550	unet Plan	100.00	0.0000
556	Standard Plan (1.5cm)	97.72	0.0226
556	GliODIL Plan	71.82	0.0165
556	LMI	14.17	0.0032
556	PDE_GliODIL Plan	56.70	0.0130
556	unet Plan	5.41	0.0012
557	Standard Plan (1.5cm)	99.73	0.0566
557	GliODIL Plan	99.73	0.0565
557	LMI	93.80	0.0528
557	PDE_GliODIL Plan	98.14	0.0557
557	unet Plan	100.00	0.0572
152 patients, no FET-PET, any recurrence
Patient_Code	Model_Name	Coverage[%]	IoU
001	Standard Plan (1.5cm)	100.00	0.0086
001	GliODIL Plan	89.41	0.0077
001	LMI	99.70	0.0086
001	PDE_GliODIL Plan	98.20	0.0084
001	unet Plan	3.79	0.0003
013	Standard Plan (1.5cm)	100.00	0.0017
013	GliODIL Plan	100.00	0.0016
013	LMI	98.99	0.0016
013	PDE_GliODIL Plan	84.07	0.0014
013	unet Plan	86.90	0.0014
020	Standard Plan (1.5cm)	100.00	0.0335
020	GliODIL Plan	100.00	0.0332
020	LMI	98.36	0.0333
020	PDE_GliODIL Plan	100.00	0.0334
020	unet Plan	100.00	0.0334
030	Standard Plan (1.5cm)	31.11	0.0354
030	GliODIL Plan	29.99	0.0342
030	LMI	38.44	0.0440
030	PDE_GliODIL Plan	27.75	0.0315
030	unet Plan	27.16	0.0306
034	Standard Plan (1.5cm)	94.16	0.0074
034	GliODIL Plan	100.00	0.0079
034	LMI	99.83	0.0079
034	PDE_GliODIL Plan	100.00	0.0080
034	unet Plan	83.47	0.0066
701	Standard Plan (1.5cm)	99.92	0.0092
701	GliODIL Plan	96.40	0.0087
701	LMI	98.38	0.0090
701	PDE_GliODIL Plan	99.96	0.0091
701	unet Plan	33.36	0.0031
703	Standard Plan (1.5cm)	0.00	0.0000
703	GliODIL Plan	0.00	0.0000
703	LMI	0.00	0.0000
703	PDE_GliODIL Plan	0.00	0.0000
703	unet Plan	0.00	0.0000
704	Standard Plan (1.5cm)	90.77	0.2872
704	GliODIL Plan	89.19	0.2799
704	LMI	80.50	0.2467
704	PDE_GliODIL Plan	83.73	0.2614
704	unet Plan	51.82	0.1461
705	Standard Plan (1.5cm)	57.55	0.3509
705	GliODIL Plan	68.90	0.4524
705	LMI	67.77	0.4384
705	PDE_GliODIL Plan	64.03	0.4075
705	unet Plan	67.85	0.4416
706	Standard Plan (1.5cm)	34.91	0.1625
706	GliODIL Plan	30.76	0.1414
706	LMI	38.94	0.1852
706	PDE_GliODIL Plan	45.71	0.2229
706	unet Plan	41.97	0.2029
709	Standard Plan (1.5cm)	100.00	0.0211
709	GliODIL Plan	100.00	0.0210
709	LMI	100.00	0.0212
709	PDE_GliODIL Plan	100.00	0.0211
709	unet Plan	58.09	0.0123
710	Standard Plan (1.5cm)	71.51	0.3904
710	GliODIL Plan	74.11	0.4082
710	LMI	77.57	0.4350
710	PDE_GliODIL Plan	72.33	0.3985
710	unet Plan	75.70	0.4246
711	Standard Plan (1.5cm)	100.00	0.0912
711	GliODIL Plan	100.00	0.0915
711	LMI	99.91	0.0919
711	PDE_GliODIL Plan	100.00	0.0904
711	unet Plan	100.00	0.0910
713	Standard Plan (1.5cm)	2.45	0.0009
713	GliODIL Plan	0.00	0.0000
713	LMI	2.45	0.0009
713	PDE_GliODIL Plan	0.00	0.0000
713	unet Plan	10.37	0.0037
714	Standard Plan (1.5cm)	99.92	0.0950
714	GliODIL Plan	95.48	0.0910
714	LMI	98.69	0.0944
714	PDE_GliODIL Plan	94.94	0.0892
714	unet Plan	0.00	0.0000
716	Standard Plan (1.5cm)	65.18	0.1209
716	GliODIL Plan	86.89	0.1694
716	LMI	84.57	0.1638
716	PDE_GliODIL Plan	84.65	0.1614
716	unet Plan	41.04	0.0730
718	Standard Plan (1.5cm)	54.64	0.2442
718	GliODIL Plan	64.92	0.3026
718	LMI	55.77	0.2503
718	PDE_GliODIL Plan	61.07	0.2813
718	unet Plan	61.40	0.2842
723	Standard Plan (1.5cm)	72.13	0.2176
723	GliODIL Plan	83.66	0.2629
723	LMI	73.83	0.2237
723	PDE_GliODIL Plan	77.90	0.2393
723	unet Plan	78.58	0.2426
724	Standard Plan (1.5cm)	64.14	0.3594
724	GliODIL Plan	67.33	0.3815
724	LMI	56.92	0.3048
724	PDE_GliODIL Plan	63.48	0.3560
724	unet Plan	74.42	0.4429
725	Standard Plan (1.5cm)	89.28	0.0715
725	GliODIL Plan	90.39	0.0723
725	LMI	53.30	0.0413
725	PDE_GliODIL Plan	76.10	0.0608
725	unet Plan	64.86	0.0513
726	Standard Plan (1.5cm)	99.92	0.0325
726	GliODIL Plan	99.92	0.0325
726	LMI	90.61	0.0294
726	PDE_GliODIL Plan	99.92	0.0325
726	unet Plan	85.81	0.0277
727	Standard Plan (1.5cm)	51.21	0.2698
727	GliODIL Plan	47.68	0.2468
727	LMI	52.86	0.2827
727	PDE_GliODIL Plan	45.80	0.2354
727	unet Plan	49.63	0.2609
728	Standard Plan (1.5cm)	55.14	0.3803
728	GliODIL Plan	62.44	0.4532
728	LMI	57.74	0.4063
728	PDE_GliODIL Plan	61.42	0.4411
728	unet Plan	63.76	0.4682
729	Standard Plan (1.5cm)	41.59	0.2421
729	GliODIL Plan	49.01	0.2972
729	LMI	7.22	0.0351
729	PDE_GliODIL Plan	33.38	0.1848
729	unet Plan	43.84	0.2576
731	Standard Plan (1.5cm)	67.10	0.1312
731	GliODIL Plan	57.82	0.1106
731	LMI	52.71	0.1003
731	PDE_GliODIL Plan	65.97	0.1285
731	unet Plan	52.07	0.0991
733	Standard Plan (1.5cm)	67.75	0.1170
733	GliODIL Plan	62.40	0.1065
733	LMI	69.18	0.1191
733	PDE_GliODIL Plan	60.39	0.1020
733	unet Plan	76.77	0.1354
734	Standard Plan (1.5cm)	99.73	0.1473
734	GliODIL Plan	92.26	0.1343
734	LMI	68.45	0.0962
734	PDE_GliODIL Plan	82.89	0.1190
734	unet Plan	78.33	0.1119
735	Standard Plan (1.5cm)	0.00	0.0000
735	GliODIL Plan	0.00	0.0000
735	LMI	0.00	0.0000
735	PDE_GliODIL Plan	0.00	0.0000
735	unet Plan	0.00	0.0000
736	Standard Plan (1.5cm)	99.99	0.2298
736	GliODIL Plan	99.42	0.2286
736	LMI	98.02	0.2227
736	PDE_GliODIL Plan	98.13	0.2248
736	unet Plan	96.11	0.2196
737	Standard Plan (1.5cm)	48.71	0.1326
737	GliODIL Plan	55.37	0.1547
737	LMI	45.30	0.1214
737	PDE_GliODIL Plan	62.31	0.1765
737	unet Plan	58.73	0.1640
738	Standard Plan (1.5cm)	17.53	0.1248
738	GliODIL Plan	24.77	0.1854
738	LMI	17.66	0.1260
738	PDE_GliODIL Plan	22.86	0.1686
738	unet Plan	35.06	0.2859
739	Standard Plan (1.5cm)	41.49	0.0242
739	GliODIL Plan	67.62	0.0403
739	LMI	85.51	0.0512
739	PDE_GliODIL Plan	88.10	0.0524
739	unet Plan	79.46	0.0478
741	Standard Plan (1.5cm)	86.54	0.2595
741	GliODIL Plan	89.23	0.2703
741	LMI	56.87	0.1569
741	PDE_GliODIL Plan	88.40	0.2679
741	unet Plan	22.46	0.0561
742	Standard Plan (1.5cm)	79.88	0.4856
742	GliODIL Plan	86.05	0.5407
742	LMI	85.13	0.5323
742	PDE_GliODIL Plan	82.85	0.5159
742	unet Plan	58.60	0.3160
744	Standard Plan (1.5cm)	71.59	0.3622
744	GliODIL Plan	70.68	0.3588
744	LMI	74.81	0.3860
744	PDE_GliODIL Plan	70.27	0.3556
744	unet Plan	80.58	0.4264
745	Standard Plan (1.5cm)	88.87	0.1034
745	GliODIL Plan	87.51	0.1025
745	LMI	83.29	0.0965
745	PDE_GliODIL Plan	89.22	0.1037
745	unet Plan	63.61	0.0722
747	Standard Plan (1.5cm)	69.64	0.4405
747	GliODIL Plan	68.62	0.4341
747	LMI	72.68	0.4691
747	PDE_GliODIL Plan	67.98	0.4232
747	unet Plan	78.41	0.5212
748	Standard Plan (1.5cm)	28.85	0.1585
748	GliODIL Plan	36.07	0.2057
748	LMI	38.53	0.2246
748	PDE_GliODIL Plan	34.51	0.1968
748	unet Plan	59.84	0.3972
749	Standard Plan (1.5cm)	67.74	0.4030
749	GliODIL Plan	73.84	0.4527
749	LMI	79.47	0.5108
749	PDE_GliODIL Plan	72.09	0.4420
749	unet Plan	63.63	0.3696
752	Standard Plan (1.5cm)	68.02	0.3275
752	GliODIL Plan	67.67	0.3279
752	LMI	75.92	0.3780
752	PDE_GliODIL Plan	62.90	0.2953
752	unet Plan	70.36	0.3438
753	Standard Plan (1.5cm)	97.26	0.0776
753	GliODIL Plan	99.03	0.0786
753	LMI	99.96	0.0794
753	PDE_GliODIL Plan	99.19	0.0797
753	unet Plan	81.77	0.0650
754	Standard Plan (1.5cm)	45.87	0.2778
754	GliODIL Plan	67.10	0.4636
754	LMI	61.50	0.4105
754	PDE_GliODIL Plan	56.05	0.3612
754	unet Plan	71.89	0.5208
755	Standard Plan (1.5cm)	50.80	0.0839
755	GliODIL Plan	55.40	0.0921
755	LMI	53.52	0.0893
755	PDE_GliODIL Plan	56.97	0.0954
755	unet Plan	31.23	0.0502
756	Standard Plan (1.5cm)	62.33	0.2190
756	GliODIL Plan	74.11	0.2692
756	LMI	73.13	0.2685
756	PDE_GliODIL Plan	67.05	0.2400
756	unet Plan	84.60	0.3216
757	Standard Plan (1.5cm)	93.72	0.0259
757	GliODIL Plan	82.93	0.0228
757	LMI	93.48	0.0259
757	PDE_GliODIL Plan	90.66	0.0250
757	unet Plan	74.48	0.0204
760	Standard Plan (1.5cm)	69.51	0.0368
760	GliODIL Plan	80.95	0.0429
760	LMI	86.14	0.0458
760	PDE_GliODIL Plan	83.86	0.0445
760	unet Plan	100.00	0.0537
761	Standard Plan (1.5cm)	27.15	0.0663
761	GliODIL Plan	31.09	0.0769
761	LMI	22.71	0.0545
761	PDE_GliODIL Plan	26.10	0.0639
761	unet Plan	18.77	0.0448
763	Standard Plan (1.5cm)	21.19	0.0889
763	GliODIL Plan	31.65	0.1384
763	LMI	31.84	0.1389
763	PDE_GliODIL Plan	26.25	0.1132
763	unet Plan	69.19	0.3625
764	Standard Plan (1.5cm)	72.22	0.3893
764	GliODIL Plan	78.21	0.4339
764	LMI	73.12	0.3937
764	PDE_GliODIL Plan	75.60	0.4158
764	unet Plan	65.07	0.3352
765	Standard Plan (1.5cm)	97.32	0.2940
765	GliODIL Plan	98.84	0.3013
765	LMI	97.36	0.2949
765	PDE_GliODIL Plan	88.58	0.2602
765	unet Plan	73.42	0.2085
766	Standard Plan (1.5cm)	89.25	0.1872
766	GliODIL Plan	95.52	0.2012
766	LMI	90.66	0.1922
766	PDE_GliODIL Plan	96.67	0.2065
766	unet Plan	78.02	0.1602
768	Standard Plan (1.5cm)	98.65	0.2649
768	GliODIL Plan	99.36	0.2673
768	LMI	98.70	0.2676
768	PDE_GliODIL Plan	99.51	0.2670
768	unet Plan	76.68	0.1943
771	Standard Plan (1.5cm)	98.99	0.0322
771	GliODIL Plan	99.19	0.0324
771	LMI	98.92	0.0322
771	PDE_GliODIL Plan	100.00	0.0322
771	unet Plan	100.00	0.0326
991	Standard Plan (1.5cm)	95.44	0.1005
991	GliODIL Plan	95.84	0.1019
991	LMI	97.88	0.1036
991	PDE_GliODIL Plan	96.50	0.1013
991	unet Plan	66.24	0.0683
992	Standard Plan (1.5cm)	100.00	0.0009
992	GliODIL Plan	100.00	0.0009
992	LMI	100.00	0.0009
992	PDE_GliODIL Plan	100.00	0.0010
992	unet Plan	100.00	0.0009
994	Standard Plan (1.5cm)	100.00	0.0197
994	GliODIL Plan	100.00	0.0199
994	LMI	97.74	0.0192
994	PDE_GliODIL Plan	99.30	0.0197
994	unet Plan	95.84	0.0188
995	Standard Plan (1.5cm)	100.00	0.1018
995	GliODIL Plan	100.00	0.1017
995	LMI	96.90	0.0984
995	PDE_GliODIL Plan	99.87	0.1025
995	unet Plan	82.04	0.0819
998	Standard Plan (1.5cm)	63.75	0.1717
998	GliODIL Plan	73.33	0.2044
998	LMI	75.98	0.2122
998	PDE_GliODIL Plan	74.70	0.2075
998	unet Plan	71.26	0.1947
401	Standard Plan (1.5cm)	81.55	0.1301
401	GliODIL Plan	92.17	0.1499
401	LMI	73.38	0.1153
401	PDE_GliODIL Plan	91.19	0.1483
401	unet Plan	96.55	0.1569
402	Standard Plan (1.5cm)	85.13	0.4211
402	GliODIL Plan	87.76	0.4373
402	LMI	79.45	0.3821
402	PDE_GliODIL Plan	86.17	0.4313
402	unet Plan	56.51	0.2439
404	Standard Plan (1.5cm)	69.45	0.1554
404	GliODIL Plan	77.80	0.1770
404	LMI	66.83	0.1476
404	PDE_GliODIL Plan	79.63	0.1813
404	unet Plan	58.00	0.1261
405	Standard Plan (1.5cm)	78.96	0.3927
405	GliODIL Plan	78.92	0.3927
405	LMI	55.12	0.2451
405	PDE_GliODIL Plan	85.94	0.4455
405	unet Plan	85.97	0.4449
406	Standard Plan (1.5cm)	24.27	0.0597
406	GliODIL Plan	36.23	0.0914
406	LMI	44.02	0.1134
406	PDE_GliODIL Plan	0.00	0.0000
406	unet Plan	32.51	0.0815
407	Standard Plan (1.5cm)	85.79	0.1873
407	GliODIL Plan	91.49	0.2020
407	LMI	82.27	0.1791
407	PDE_GliODIL Plan	85.56	0.1872
407	unet Plan	83.97	0.1831
408	Standard Plan (1.5cm)	82.00	0.2443
408	GliODIL Plan	80.07	0.2373
408	LMI	66.69	0.1887
408	PDE_GliODIL Plan	83.69	0.2483
408	unet Plan	64.94	0.1828
409	Standard Plan (1.5cm)	17.97	0.0480
409	GliODIL Plan	27.99	0.0765
409	LMI	21.28	0.0572
409	PDE_GliODIL Plan	36.72	0.1028
409	unet Plan	22.56	0.0606
410	Standard Plan (1.5cm)	43.31	0.1251
410	GliODIL Plan	54.67	0.1634
410	LMI	58.84	0.1778
410	PDE_GliODIL Plan	64.97	0.2006
410	unet Plan	71.35	0.2228
411	Standard Plan (1.5cm)	18.50	0.0265
411	GliODIL Plan	29.54	0.0431
411	LMI	17.88	0.0257
411	PDE_GliODIL Plan	20.93	0.0300
411	unet Plan	18.79	0.0268
414	Standard Plan (1.5cm)	65.63	0.3274
414	GliODIL Plan	71.85	0.3674
414	LMI	65.12	0.3239
414	PDE_GliODIL Plan	71.17	0.3658
414	unet Plan	71.05	0.3619
415	Standard Plan (1.5cm)	74.74	0.0919
415	GliODIL Plan	82.74	0.1028
415	LMI	52.97	0.0634
415	PDE_GliODIL Plan	89.55	0.1123
415	unet Plan	96.18	0.1218
416	Standard Plan (1.5cm)	65.39	0.1980
416	GliODIL Plan	73.29	0.2259
416	LMI	73.22	0.2287
416	PDE_GliODIL Plan	78.00	0.2439
416	unet Plan	81.82	0.2617
417	Standard Plan (1.5cm)	57.94	0.2293
417	GliODIL Plan	72.42	0.3054
417	LMI	60.24	0.2412
417	PDE_GliODIL Plan	68.64	0.2830
417	unet Plan	94.46	0.4343
418	Standard Plan (1.5cm)	34.08	0.1498
418	GliODIL Plan	38.62	0.1730
418	LMI	39.62	0.1781
418	PDE_GliODIL Plan	44.03	0.2037
418	unet Plan	65.44	0.3329
419	Standard Plan (1.5cm)	81.39	0.3031
419	GliODIL Plan	84.90	0.3205
419	LMI	80.65	0.2999
419	PDE_GliODIL Plan	88.91	0.3405
419	unet Plan	87.01	0.3289
420	Standard Plan (1.5cm)	71.45	0.3114
420	GliODIL Plan	77.57	0.3473
420	LMI	76.44	0.3398
420	PDE_GliODIL Plan	82.33	0.3752
420	unet Plan	81.68	0.3760
421	Standard Plan (1.5cm)	86.82	0.3352
421	GliODIL Plan	86.16	0.3334
421	LMI	70.54	0.2564
421	PDE_GliODIL Plan	84.16	0.3187
421	unet Plan	75.17	0.2801
424	Standard Plan (1.5cm)	43.61	0.2238
424	GliODIL Plan	50.94	0.2709
424	LMI	43.45	0.2214
424	PDE_GliODIL Plan	55.40	0.3020
424	unet Plan	61.07	0.3467
426	Standard Plan (1.5cm)	11.66	0.0279
426	GliODIL Plan	14.02	0.0336
426	LMI	37.34	0.0950
426	PDE_GliODIL Plan	23.55	0.0576
426	unet Plan	33.46	0.0851
430	Standard Plan (1.5cm)	32.72	0.0806
430	GliODIL Plan	48.06	0.1241
430	LMI	72.28	0.1970
430	PDE_GliODIL Plan	49.68	0.1266
430	unet Plan	47.81	0.1225
431	Standard Plan (1.5cm)	86.10	0.2452
431	GliODIL Plan	75.34	0.2063
431	LMI	85.79	0.2452
431	PDE_GliODIL Plan	0.00	0.0000
431	unet Plan	90.25	0.2584
433	Standard Plan (1.5cm)	0.00	0.0000
433	GliODIL Plan	0.00	0.0000
433	LMI	0.00	0.0000
433	PDE_GliODIL Plan	0.00	0.0000
433	unet Plan	0.00	0.0000
435	Standard Plan (1.5cm)	43.69	0.0889
435	GliODIL Plan	50.19	0.1038
435	LMI	46.08	0.0945
435	PDE_GliODIL Plan	54.87	0.1146
435	unet Plan	70.30	0.1510
436	Standard Plan (1.5cm)	47.53	0.1079
436	GliODIL Plan	61.46	0.1445
436	LMI	71.62	0.1723
436	PDE_GliODIL Plan	62.34	0.1468
436	unet Plan	42.88	0.0968
439	Standard Plan (1.5cm)	65.62	0.2037
439	GliODIL Plan	74.21	0.2370
439	LMI	70.73	0.2240
439	PDE_GliODIL Plan	78.51	0.2516
439	unet Plan	88.90	0.2985
441	Standard Plan (1.5cm)	72.25	0.2225
441	GliODIL Plan	78.69	0.2485
441	LMI	52.70	0.1533
441	PDE_GliODIL Plan	84.86	0.2715
441	unet Plan	90.40	0.2949
445	Standard Plan (1.5cm)	16.87	0.0638
445	GliODIL Plan	30.75	0.1227
445	LMI	25.00	0.0977
445	PDE_GliODIL Plan	30.09	0.1199
445	unet Plan	72.72	0.3503
446	Standard Plan (1.5cm)	81.84	0.1949
446	GliODIL Plan	84.07	0.2000
446	LMI	91.77	0.2232
446	PDE_GliODIL Plan	91.33	0.2215
446	unet Plan	77.30	0.1831
447	Standard Plan (1.5cm)	72.12	0.1139
447	GliODIL Plan	71.63	0.1130
447	LMI	62.94	0.0984
447	PDE_GliODIL Plan	70.16	0.1102
447	unet Plan	89.46	0.1446
451	Standard Plan (1.5cm)	45.25	0.3482
451	GliODIL Plan	46.49	0.3613
451	LMI	41.99	0.3152
451	PDE_GliODIL Plan	47.27	0.3683
451	unet Plan	42.13	0.3150
453	Standard Plan (1.5cm)	19.91	0.1303
453	GliODIL Plan	32.47	0.2316
453	LMI	18.78	0.1222
453	PDE_GliODIL Plan	32.44	0.2315
453	unet Plan	52.38	0.4376
454	Standard Plan (1.5cm)	0.00	0.0000
454	GliODIL Plan	0.00	0.0000
454	LMI	0.00	0.0000
454	PDE_GliODIL Plan	0.00	0.0000
454	unet Plan	0.00	0.0000
455	Standard Plan (1.5cm)	89.90	0.2464
455	GliODIL Plan	85.18	0.2293
455	LMI	80.17	0.2141
455	PDE_GliODIL Plan	0.00	0.0000
455	unet Plan	78.43	0.2071
456	Standard Plan (1.5cm)	98.65	0.0913
456	GliODIL Plan	98.09	0.0905
456	LMI	93.51	0.0869
456	PDE_GliODIL Plan	82.73	0.0762
456	unet Plan	68.43	0.0618
457	Standard Plan (1.5cm)	41.88	0.1015
457	GliODIL Plan	40.34	0.0978
457	LMI	45.65	0.1118
457	PDE_GliODIL Plan	62.27	0.1593
457	unet Plan	78.86	0.2114
458	Standard Plan (1.5cm)	75.19	0.2837
458	GliODIL Plan	84.89	0.3312
458	LMI	58.54	0.2078
458	PDE_GliODIL Plan	82.23	0.3216
458	unet Plan	81.41	0.3126
461	Standard Plan (1.5cm)	44.82	0.2730
461	GliODIL Plan	43.82	0.2663
461	LMI	37.13	0.2162
461	PDE_GliODIL Plan	53.63	0.3456
461	unet Plan	43.10	0.2611
462	Standard Plan (1.5cm)	82.42	0.1388
462	GliODIL Plan	92.12	0.1592
462	LMI	37.64	0.0588
462	PDE_GliODIL Plan	0.00	0.0000
462	unet Plan	93.29	0.1592
465	Standard Plan (1.5cm)	66.73	0.1572
465	GliODIL Plan	78.87	0.1901
465	LMI	41.07	0.0906
465	PDE_GliODIL Plan	82.58	0.2021
465	unet Plan	70.58	0.1690
466	Standard Plan (1.5cm)	86.04	0.3816
466	GliODIL Plan	83.92	0.3657
466	LMI	75.37	0.3205
466	PDE_GliODIL Plan	0.00	0.0000
466	unet Plan	90.47	0.4084
468	Standard Plan (1.5cm)	92.33	0.1398
468	GliODIL Plan	86.37	0.1292
468	LMI	86.46	0.1304
468	PDE_GliODIL Plan	0.00	0.0000
468	unet Plan	97.19	0.1468
470	Standard Plan (1.5cm)	44.02	0.0417
470	GliODIL Plan	75.38	0.0741
470	LMI	82.21	0.0808
470	PDE_GliODIL Plan	91.75	0.0911
470	unet Plan	86.65	0.0852
472	Standard Plan (1.5cm)	45.12	0.0943
472	GliODIL Plan	56.76	0.1221
472	LMI	26.14	0.0528
472	PDE_GliODIL Plan	53.77	0.1155
472	unet Plan	61.30	0.1315
473	Standard Plan (1.5cm)	38.29	0.0959
473	GliODIL Plan	47.83	0.1226
473	LMI	37.22	0.0933
473	PDE_GliODIL Plan	50.96	0.1322
473	unet Plan	78.42	0.2170
474	Standard Plan (1.5cm)	100.00	0.0369
474	GliODIL Plan	91.32	0.0334
474	LMI	63.94	0.0232
474	PDE_GliODIL Plan	94.51	0.0350
474	unet Plan	94.33	0.0346
477	Standard Plan (1.5cm)	79.08	0.1282
477	GliODIL Plan	95.22	0.1586
477	LMI	79.34	0.1281
477	PDE_GliODIL Plan	66.81	0.1062
477	unet Plan	96.60	0.1617
478	Standard Plan (1.5cm)	29.83	0.1051
478	GliODIL Plan	28.73	0.1008
478	LMI	46.67	0.1742
478	PDE_GliODIL Plan	0.00	0.0000
478	unet Plan	43.38	0.1618
479	Standard Plan (1.5cm)	25.10	0.0389
479	GliODIL Plan	49.70	0.0794
479	LMI	31.20	0.0486
479	PDE_GliODIL Plan	50.35	0.0810
479	unet Plan	68.83	0.1135
481	Standard Plan (1.5cm)	94.19	0.0477
481	GliODIL Plan	99.89	0.0508
481	LMI	60.32	0.0298
481	PDE_GliODIL Plan	96.80	0.0489
481	unet Plan	95.63	0.0485
482	Standard Plan (1.5cm)	57.52	0.1641
482	GliODIL Plan	71.91	0.2145
482	LMI	74.09	0.2221
482	PDE_GliODIL Plan	71.99	0.2134
482	unet Plan	74.38	0.2244
485	Standard Plan (1.5cm)	48.07	0.1393
485	GliODIL Plan	57.22	0.1704
485	LMI	62.88	0.1903
485	PDE_GliODIL Plan	57.15	0.1701
485	unet Plan	64.37	0.1957
486	Standard Plan (1.5cm)	32.55	0.1409
486	GliODIL Plan	45.71	0.2105
486	LMI	36.64	0.1616
486	PDE_GliODIL Plan	57.67	0.2801
486	unet Plan	37.67	0.1670
487	Standard Plan (1.5cm)	87.17	0.2202
487	GliODIL Plan	83.05	0.2076
487	LMI	91.86	0.2349
487	PDE_GliODIL Plan	82.66	0.2084
487	unet Plan	79.25	0.1961
488	Standard Plan (1.5cm)	66.82	0.2356
488	GliODIL Plan	68.12	0.2423
488	LMI	60.23	0.2058
488	PDE_GliODIL Plan	73.10	0.2655
488	unet Plan	83.71	0.3138
489	Standard Plan (1.5cm)	66.96	0.1938
489	GliODIL Plan	75.09	0.2230
489	LMI	84.01	0.2561
489	PDE_GliODIL Plan	85.10	0.2609
489	unet Plan	80.49	0.2442
491	Standard Plan (1.5cm)	54.85	0.2985
491	GliODIL Plan	57.74	0.3201
491	LMI	56.10	0.3081
491	PDE_GliODIL Plan	56.37	0.3101
491	unet Plan	42.73	0.2182
493	Standard Plan (1.5cm)	35.34	0.1180
493	GliODIL Plan	54.89	0.1957
493	LMI	58.72	0.2140
493	PDE_GliODIL Plan	74.34	0.2877
493	unet Plan	42.96	0.1473
495	Standard Plan (1.5cm)	95.81	0.4685
495	GliODIL Plan	96.09	0.4722
495	LMI	95.31	0.4624
495	PDE_GliODIL Plan	94.39	0.4592
495	unet Plan	90.83	0.4375
496	Standard Plan (1.5cm)	46.65	0.1140
496	GliODIL Plan	45.69	0.1124
496	LMI	71.64	0.1854
496	PDE_GliODIL Plan	51.58	0.1279
496	unet Plan	83.06	0.2219
497	Standard Plan (1.5cm)	26.77	0.0362
497	GliODIL Plan	73.68	0.1070
497	LMI	51.99	0.0732
497	PDE_GliODIL Plan	51.24	0.0720
497	unet Plan	91.26	0.1346
498	Standard Plan (1.5cm)	78.11	0.1378
498	GliODIL Plan	77.57	0.1374
498	LMI	21.21	0.0338
498	PDE_GliODIL Plan	75.96	0.1333
498	unet Plan	87.78	0.1588
499	Standard Plan (1.5cm)	97.04	0.1060
499	GliODIL Plan	95.51	0.1041
499	LMI	38.90	0.0398
499	PDE_GliODIL Plan	83.85	0.0903
499	unet Plan	42.09	0.0432
500	Standard Plan (1.5cm)	99.89	0.0232
500	GliODIL Plan	93.44	0.0215
500	LMI	92.85	0.0216
500	PDE_GliODIL Plan	83.96	0.0196
500	unet Plan	90.74	0.0209
501	Standard Plan (1.5cm)	99.88	0.0563
501	GliODIL Plan	97.45	0.0543
501	LMI	92.75	0.0523
501	PDE_GliODIL Plan	98.67	0.0557
501	unet Plan	91.84	0.0515
505	Standard Plan (1.5cm)	49.19	0.1316
505	GliODIL Plan	50.31	0.1360
505	LMI	34.71	0.0898
505	PDE_GliODIL Plan	59.28	0.1628
505	unet Plan	73.88	0.2127
506	Standard Plan (1.5cm)	33.44	0.0734
506	GliODIL Plan	31.04	0.0675
506	LMI	26.81	0.0584
506	PDE_GliODIL Plan	34.78	0.0765
506	unet Plan	44.20	0.0987
507	Standard Plan (1.5cm)	83.82	0.4971
507	GliODIL Plan	84.02	0.4957
507	LMI	74.00	0.4160
507	PDE_GliODIL Plan	82.78	0.4895
507	unet Plan	74.75	0.4216
509	Standard Plan (1.5cm)	60.76	0.1425
509	GliODIL Plan	63.98	0.1519
509	LMI	39.82	0.0894
509	PDE_GliODIL Plan	76.69	0.1875
509	unet Plan	90.74	0.2306
511	Standard Plan (1.5cm)	70.80	0.2372
511	GliODIL Plan	71.70	0.2411
511	LMI	72.80	0.2453
511	PDE_GliODIL Plan	74.03	0.2516
511	unet Plan	69.84	0.2332
516	Standard Plan (1.5cm)	6.40	0.0577
516	GliODIL Plan	10.91	0.1026
516	LMI	12.00	0.1140
516	PDE_GliODIL Plan	8.55	0.0786
516	unet Plan	13.35	0.1284
517	Standard Plan (1.5cm)	34.16	0.1414
517	GliODIL Plan	39.18	0.1643
517	LMI	39.13	0.1656
517	PDE_GliODIL Plan	42.62	0.1828
517	unet Plan	61.19	0.2844
518	Standard Plan (1.5cm)	77.02	0.0408
518	GliODIL Plan	81.23	0.0432
518	LMI	66.06	0.0348
518	PDE_GliODIL Plan	81.16	0.0430
518	unet Plan	78.20	0.0415
519	Standard Plan (1.5cm)	76.48	0.0752
519	GliODIL Plan	88.39	0.0883
519	LMI	71.22	0.0697
519	PDE_GliODIL Plan	89.58	0.0900
519	unet Plan	89.96	0.0890
520	Standard Plan (1.5cm)	71.66	0.1540
520	GliODIL Plan	72.34	0.1564
520	LMI	68.82	0.1459
520	PDE_GliODIL Plan	82.82	0.1840
520	unet Plan	87.40	0.1949
521	Standard Plan (1.5cm)	86.14	0.0958
521	GliODIL Plan	92.27	0.1031
521	LMI	92.82	0.1041
521	PDE_GliODIL Plan	79.76	0.0879
521	unet Plan	65.27	0.0709
522	Standard Plan (1.5cm)	24.68	0.1557
522	GliODIL Plan	32.49	0.2153
522	LMI	35.62	0.2401
522	PDE_GliODIL Plan	36.27	0.2469
522	unet Plan	38.84	0.2702
523	Standard Plan (1.5cm)	52.91	0.2474
523	GliODIL Plan	61.99	0.3019
523	LMI	48.81	0.2236
523	PDE_GliODIL Plan	69.43	0.3518
523	unet Plan	55.14	0.2622
525	Standard Plan (1.5cm)	68.98	0.2448
525	GliODIL Plan	61.56	0.2136
525	LMI	42.35	0.1378
525	PDE_GliODIL Plan	50.76	0.1689
525	unet Plan	63.26	0.2218
526	Standard Plan (1.5cm)	47.71	0.1906
526	GliODIL Plan	49.55	0.1989
526	LMI	44.41	0.1758
526	PDE_GliODIL Plan	56.07	0.2329
526	unet Plan	51.35	0.2077
527	Standard Plan (1.5cm)	64.54	0.4103
527	GliODIL Plan	67.38	0.4379
527	LMI	50.68	0.2964
527	PDE_GliODIL Plan	72.73	0.4903
527	unet Plan	71.73	0.4802
528	Standard Plan (1.5cm)	47.16	0.1966
528	GliODIL Plan	60.28	0.2670
528	LMI	57.37	0.2493
528	PDE_GliODIL Plan	52.96	0.2251
528	unet Plan	83.39	0.4083
530	Standard Plan (1.5cm)	0.00	0.0000
530	GliODIL Plan	0.00	0.0000
530	LMI	0.00	0.0000
530	PDE_GliODIL Plan	0.00	0.0000
530	unet Plan	0.00	0.0000
531	Standard Plan (1.5cm)	82.59	0.1222
531	GliODIL Plan	83.32	0.1223
531	LMI	65.60	0.0947
531	PDE_GliODIL Plan	87.92	0.1304
531	unet Plan	95.02	0.1434
533	Standard Plan (1.5cm)	76.54	0.2188
533	GliODIL Plan	73.86	0.2095
533	LMI	80.47	0.2325
533	PDE_GliODIL Plan	58.52	0.1586
533	unet Plan	74.99	0.2135
536	Standard Plan (1.5cm)	99.93	0.0103
536	GliODIL Plan	94.29	0.0097
536	LMI	42.26	0.0044
536	PDE_GliODIL Plan	69.54	0.0071
536	unet Plan	41.71	0.0043
538	Standard Plan (1.5cm)	33.12	0.0988
538	GliODIL Plan	41.06	0.1249
538	LMI	30.09	0.0885
538	PDE_GliODIL Plan	30.85	0.0913
538	unet Plan	43.24	0.1335
539	Standard Plan (1.5cm)	39.63	0.2795
539	GliODIL Plan	41.34	0.2947
539	LMI	45.18	0.3321
539	PDE_GliODIL Plan	48.63	0.3670
539	unet Plan	46.94	0.3477
540	Standard Plan (1.5cm)	50.71	0.2169
540	GliODIL Plan	55.21	0.2415
540	LMI	72.85	0.3436
540	PDE_GliODIL Plan	67.88	0.3151
540	unet Plan	68.53	0.3170
545	Standard Plan (1.5cm)	62.56	0.3032
545	GliODIL Plan	70.47	0.3535
545	LMI	59.27	0.2832
545	PDE_GliODIL Plan	67.54	0.3371
545	unet Plan	45.12	0.2002
546	Standard Plan (1.5cm)	46.78	0.2997
546	GliODIL Plan	62.34	0.4436
546	LMI	64.70	0.4710
546	PDE_GliODIL Plan	63.70	0.4573
546	unet Plan	68.48	0.5126
550	Standard Plan (1.5cm)	90.88	0.0927
550	GliODIL Plan	87.85	0.0886
550	LMI	86.38	0.0881
550	PDE_GliODIL Plan	93.65	0.0962
550	unet Plan	90.28	0.0919
556	Standard Plan (1.5cm)	93.55	0.1354
556	GliODIL Plan	71.34	0.0997
556	LMI	71.32	0.0999
556	PDE_GliODIL Plan	59.50	0.0821
556	unet Plan	29.29	0.0389
557	Standard Plan (1.5cm)	81.30	0.2944
557	GliODIL Plan	83.21	0.3027
557	LMI	75.96	0.2687
557	PDE_GliODIL Plan	85.12	0.3128
557	unet Plan	90.53	0.3416
58 patients, FET-PET, enhancing core recurrence
Patient_Code	Model_Name	Coverage[%]	IoU
001	Standard Plan (1.5cm)	100.00	0.0086
001	GliODIL Plan	100.00	0.0086
001	LMI	99.70	0.0086
001	PDE_GliODIL Plan	98.10	0.0084
013	Standard Plan (1.5cm)	100.00	0.0017
013	GliODIL Plan	100.00	0.0016
013	LMI	98.99	0.0016
013	PDE_GliODIL Plan	74.40	0.0012
020	Standard Plan (1.5cm)	100.00	0.0335
020	GliODIL Plan	100.00	0.0334
020	LMI	98.36	0.0333
020	PDE_GliODIL Plan	100.00	0.0333
030	Standard Plan (1.5cm)	31.11	0.0354
030	GliODIL Plan	73.46	0.0873
030	LMI	38.44	0.0440
030	PDE_GliODIL Plan	26.50	0.0301
034	Standard Plan (1.5cm)	94.16	0.0074
034	GliODIL Plan	100.00	0.0079
034	LMI	99.83	0.0079
034	PDE_GliODIL Plan	100.00	0.0079
701	Standard Plan (1.5cm)	100.00	0.0000
701	GliODIL Plan	100.00	0.0000
701	LMI	100.00	0.0000
701	PDE_GliODIL Plan	100.00	0.0000
703	Standard Plan (1.5cm)	0.00	0.0000
703	GliODIL Plan	0.00	0.0000
703	LMI	0.00	0.0000
703	PDE_GliODIL Plan	0.00	0.0000
704	Standard Plan (1.5cm)	100.00	0.0000
704	GliODIL Plan	100.00	0.0000
704	LMI	100.00	0.0000
704	PDE_GliODIL Plan	100.00	0.0000
705	Standard Plan (1.5cm)	97.89	0.0997
705	GliODIL Plan	98.64	0.1000
705	LMI	97.75	0.0988
705	PDE_GliODIL Plan	97.65	0.1000
706	Standard Plan (1.5cm)	99.81	0.0245
706	GliODIL Plan	99.81	0.0243
706	LMI	99.39	0.0245
706	PDE_GliODIL Plan	99.81	0.0244
709	Standard Plan (1.5cm)	100.00	0.0010
709	GliODIL Plan	100.00	0.0010
709	LMI	100.00	0.0010
709	PDE_GliODIL Plan	100.00	0.0010
710	Standard Plan (1.5cm)	98.84	0.0566
710	GliODIL Plan	100.00	0.0574
710	LMI	98.73	0.0561
710	PDE_GliODIL Plan	87.71	0.0500
711	Standard Plan (1.5cm)	100.00	0.0000
711	GliODIL Plan	100.00	0.0000
711	LMI	100.00	0.0000
711	PDE_GliODIL Plan	100.00	0.0000
713	Standard Plan (1.5cm)	100.00	0.0000
713	GliODIL Plan	100.00	0.0000
713	LMI	100.00	0.0000
713	PDE_GliODIL Plan	100.00	0.0000
714	Standard Plan (1.5cm)	100.00	0.0136
714	GliODIL Plan	100.00	0.0135
714	LMI	94.96	0.0130
714	PDE_GliODIL Plan	100.00	0.0136
716	Standard Plan (1.5cm)	84.62	0.0024
716	GliODIL Plan	92.14	0.0026
716	LMI	86.96	0.0025
716	PDE_GliODIL Plan	96.66	0.0027
718	Standard Plan (1.5cm)	100.00	0.0000
718	GliODIL Plan	100.00	0.0000
718	LMI	100.00	0.0000
718	PDE_GliODIL Plan	100.00	0.0000
723	Standard Plan (1.5cm)	100.00	0.0000
723	GliODIL Plan	100.00	0.0000
723	LMI	100.00	0.0000
723	PDE_GliODIL Plan	100.00	0.0000
724	Standard Plan (1.5cm)	99.98	0.0667
724	GliODIL Plan	99.98	0.0664
724	LMI	81.16	0.0531
724	PDE_GliODIL Plan	96.59	0.0648
725	Standard Plan (1.5cm)	99.70	0.0202
725	GliODIL Plan	100.00	0.0203
725	LMI	40.42	0.0081
725	PDE_GliODIL Plan	91.60	0.0185
726	Standard Plan (1.5cm)	100.00	0.0000
726	GliODIL Plan	100.00	0.0000
726	LMI	100.00	0.0000
726	PDE_GliODIL Plan	100.00	0.0000
727	Standard Plan (1.5cm)	100.00	0.0000
727	GliODIL Plan	100.00	0.0000
727	LMI	100.00	0.0000
727	PDE_GliODIL Plan	100.00	0.0000
728	Standard Plan (1.5cm)	59.25	0.1198
728	GliODIL Plan	58.98	0.1197
728	LMI	81.56	0.1732
728	PDE_GliODIL Plan	80.45	0.1690
729	Standard Plan (1.5cm)	53.26	0.0993
729	GliODIL Plan	54.61	0.1018
729	LMI	0.03	0.0000
729	PDE_GliODIL Plan	48.34	0.0887
731	Standard Plan (1.5cm)	100.00	0.0098
731	GliODIL Plan	100.00	0.0097
731	LMI	98.03	0.0096
731	PDE_GliODIL Plan	100.00	0.0098
733	Standard Plan (1.5cm)	100.00	0.0000
733	GliODIL Plan	100.00	0.0000
733	LMI	100.00	0.0000
733	PDE_GliODIL Plan	100.00	0.0000
734	Standard Plan (1.5cm)	99.41	0.0140
734	GliODIL Plan	99.93	0.0140
734	LMI	41.67	0.0058
734	PDE_GliODIL Plan	66.79	0.0093
735	Standard Plan (1.5cm)	0.00	0.0000
735	GliODIL Plan	0.00	0.0000
735	LMI	0.00	0.0000
735	PDE_GliODIL Plan	0.00	0.0000
736	Standard Plan (1.5cm)	100.00	0.0489
736	GliODIL Plan	100.00	0.0490
736	LMI	99.95	0.0486
736	PDE_GliODIL Plan	100.00	0.0485
737	Standard Plan (1.5cm)	100.00	0.0014
737	GliODIL Plan	100.00	0.0014
737	LMI	100.00	0.0014
737	PDE_GliODIL Plan	100.00	0.0014
738	Standard Plan (1.5cm)	30.73	0.1005
738	GliODIL Plan	46.19	0.1588
738	LMI	34.91	0.1161
738	PDE_GliODIL Plan	41.62	0.1404
739	Standard Plan (1.5cm)	63.83	0.0122
739	GliODIL Plan	63.55	0.0122
739	LMI	99.48	0.0192
739	PDE_GliODIL Plan	99.22	0.0192
741	Standard Plan (1.5cm)	99.75	0.0361
741	GliODIL Plan	100.00	0.0362
741	LMI	93.13	0.0337
741	PDE_GliODIL Plan	95.82	0.0348
742	Standard Plan (1.5cm)	92.17	0.2307
742	GliODIL Plan	94.34	0.2374
742	LMI	90.26	0.2238
742	PDE_GliODIL Plan	90.85	0.2255
744	Standard Plan (1.5cm)	88.04	0.0662
744	GliODIL Plan	92.45	0.0700
744	LMI	97.91	0.0744
744	PDE_GliODIL Plan	91.26	0.0685
745	Standard Plan (1.5cm)	100.00	0.0160
745	GliODIL Plan	100.00	0.0159
745	LMI	99.22	0.0159
745	PDE_GliODIL Plan	100.00	0.0161
747	Standard Plan (1.5cm)	98.71	0.0888
747	GliODIL Plan	97.49	0.0873
747	LMI	98.10	0.0882
747	PDE_GliODIL Plan	98.62	0.0892
748	Standard Plan (1.5cm)	94.89	0.0149
748	GliODIL Plan	94.89	0.0149
748	LMI	90.34	0.0143
748	PDE_GliODIL Plan	94.51	0.0149
749	Standard Plan (1.5cm)	96.89	0.1600
749	GliODIL Plan	96.20	0.1580
749	LMI	99.77	0.1665
749	PDE_GliODIL Plan	96.91	0.1614
752	Standard Plan (1.5cm)	28.02	0.0074
752	GliODIL Plan	37.13	0.0097
752	LMI	37.90	0.0099
752	PDE_GliODIL Plan	8.15	0.0021
753	Standard Plan (1.5cm)	100.00	0.0022
753	GliODIL Plan	100.00	0.0022
753	LMI	100.00	0.0022
753	PDE_GliODIL Plan	100.00	0.0022
754	Standard Plan (1.5cm)	92.90	0.0979
754	GliODIL Plan	97.55	0.1031
754	LMI	96.59	0.1019
754	PDE_GliODIL Plan	95.77	0.1003
755	Standard Plan (1.5cm)	100.00	0.0000
755	GliODIL Plan	100.00	0.0000
755	LMI	100.00	0.0000
755	PDE_GliODIL Plan	100.00	0.0000
756	Standard Plan (1.5cm)	100.00	0.0000
756	GliODIL Plan	100.00	0.0000
756	LMI	100.00	0.0000
756	PDE_GliODIL Plan	100.00	0.0000
757	Standard Plan (1.5cm)	100.00	0.0000
757	GliODIL Plan	100.00	0.0000
757	LMI	100.00	0.0000
757	PDE_GliODIL Plan	100.00	0.0000
760	Standard Plan (1.5cm)	100.00	0.0000
760	GliODIL Plan	100.00	0.0000
760	LMI	100.00	0.0000
760	PDE_GliODIL Plan	100.00	0.0000
761	Standard Plan (1.5cm)	99.20	0.0085
761	GliODIL Plan	99.52	0.0085
761	LMI	59.03	0.0050
761	PDE_GliODIL Plan	99.09	0.0085
763	Standard Plan (1.5cm)	0.00	0.0000
763	GliODIL Plan	0.00	0.0000
763	LMI	0.00	0.0000
763	PDE_GliODIL Plan	0.00	0.0000
764	Standard Plan (1.5cm)	100.00	0.0486
764	GliODIL Plan	100.00	0.0487
764	LMI	72.78	0.0347
764	PDE_GliODIL Plan	96.97	0.0468
765	Standard Plan (1.5cm)	100.00	0.0661
765	GliODIL Plan	99.19	0.0652
765	LMI	99.56	0.0660
765	PDE_GliODIL Plan	98.11	0.0652
766	Standard Plan (1.5cm)	100.00	0.0154
766	GliODIL Plan	99.96	0.0153
766	LMI	98.20	0.0152
766	PDE_GliODIL Plan	99.51	0.0154
768	Standard Plan (1.5cm)	100.00	0.1010
768	GliODIL Plan	100.00	0.1005
768	LMI	98.24	0.1000
768	PDE_GliODIL Plan	100.00	0.1007
771	Standard Plan (1.5cm)	100.00	0.0000
771	GliODIL Plan	100.00	0.0000
771	LMI	100.00	0.0000
771	PDE_GliODIL Plan	100.00	0.0000
991	Standard Plan (1.5cm)	95.44	0.1005
991	GliODIL Plan	95.56	0.1002
991	LMI	97.88	0.1036
991	PDE_GliODIL Plan	96.50	0.1024
992	Standard Plan (1.5cm)	100.00	0.0009
992	GliODIL Plan	100.00	0.0009
992	LMI	100.00	0.0009
992	PDE_GliODIL Plan	100.00	0.0010
994	Standard Plan (1.5cm)	100.00	0.0197
994	GliODIL Plan	100.00	0.0199
994	LMI	97.74	0.0192
994	PDE_GliODIL Plan	98.68	0.0193
995	Standard Plan (1.5cm)	100.00	0.1018
995	GliODIL Plan	100.00	0.1012
995	LMI	96.90	0.0984
995	PDE_GliODIL Plan	99.86	0.1010
998	Standard Plan (1.5cm)	63.75	0.1717
998	GliODIL Plan	71.69	0.1972
998	LMI	75.98	0.2122
998	PDE_GliODIL Plan	74.70	0.2073
58 patients, FET-PET, any recurrence
Patient_Code	Model_Name	Coverage[%]	IoU
001	Standard Plan (1.5cm)	100.00	0.0086
001	GliODIL Plan	100.00	0.0086
001	LMI	99.70	0.0086
001	PDE_GliODIL Plan	98.10	0.0084
013	Standard Plan (1.5cm)	100.00	0.0017
013	GliODIL Plan	100.00	0.0016
013	LMI	98.99	0.0016
013	PDE_GliODIL Plan	74.40	0.0012
020	Standard Plan (1.5cm)	100.00	0.0335
020	GliODIL Plan	100.00	0.0334
020	LMI	98.36	0.0333
020	PDE_GliODIL Plan	100.00	0.0333
030	Standard Plan (1.5cm)	31.11	0.0354
030	GliODIL Plan	73.46	0.0873
030	LMI	38.44	0.0440
030	PDE_GliODIL Plan	26.50	0.0301
034	Standard Plan (1.5cm)	94.16	0.0074
034	GliODIL Plan	100.00	0.0079
034	LMI	99.83	0.0079
034	PDE_GliODIL Plan	100.00	0.0079
701	Standard Plan (1.5cm)	99.92	0.0092
701	GliODIL Plan	90.25	0.0083
701	LMI	98.38	0.0090
701	PDE_GliODIL Plan	100.00	0.0091
703	Standard Plan (1.5cm)	0.00	0.0000
703	GliODIL Plan	0.00	0.0000
703	LMI	0.00	0.0000
703	PDE_GliODIL Plan	0.00	0.0000
704	Standard Plan (1.5cm)	90.77	0.2872
704	GliODIL Plan	90.64	0.2861
704	LMI	80.50	0.2467
704	PDE_GliODIL Plan	85.59	0.2665
705	Standard Plan (1.5cm)	57.55	0.3509
705	GliODIL Plan	65.83	0.4212
705	LMI	67.77	0.4384
705	PDE_GliODIL Plan	63.70	0.4055
706	Standard Plan (1.5cm)	34.91	0.1625
706	GliODIL Plan	32.44	0.1486
706	LMI	38.94	0.1852
706	PDE_GliODIL Plan	45.54	0.2223
709	Standard Plan (1.5cm)	100.00	0.0211
709	GliODIL Plan	100.00	0.0211
709	LMI	100.00	0.0212
709	PDE_GliODIL Plan	100.00	0.0211
710	Standard Plan (1.5cm)	71.51	0.3904
710	GliODIL Plan	76.18	0.4272
710	LMI	77.57	0.4350
710	PDE_GliODIL Plan	72.18	0.3961
711	Standard Plan (1.5cm)	100.00	0.0912
711	GliODIL Plan	100.00	0.0914
711	LMI	99.91	0.0919
711	PDE_GliODIL Plan	100.00	0.0910
713	Standard Plan (1.5cm)	2.45	0.0009
713	GliODIL Plan	0.00	0.0000
713	LMI	2.45	0.0009
713	PDE_GliODIL Plan	0.00	0.0000
714	Standard Plan (1.5cm)	99.92	0.0950
714	GliODIL Plan	94.72	0.0888
714	LMI	98.69	0.0944
714	PDE_GliODIL Plan	95.01	0.0897
716	Standard Plan (1.5cm)	65.18	0.1209
716	GliODIL Plan	83.35	0.1596
716	LMI	84.57	0.1638
716	PDE_GliODIL Plan	83.89	0.1612
718	Standard Plan (1.5cm)	54.64	0.2442
718	GliODIL Plan	66.29	0.3106
718	LMI	55.77	0.2503
718	PDE_GliODIL Plan	59.81	0.2737
723	Standard Plan (1.5cm)	72.13	0.2176
723	GliODIL Plan	84.52	0.2637
723	LMI	73.83	0.2237
723	PDE_GliODIL Plan	76.32	0.2313
724	Standard Plan (1.5cm)	64.14	0.3594
724	GliODIL Plan	69.10	0.3968
724	LMI	56.92	0.3048
724	PDE_GliODIL Plan	63.03	0.3530
725	Standard Plan (1.5cm)	89.28	0.0715
725	GliODIL Plan	90.63	0.0728
725	LMI	53.30	0.0413
725	PDE_GliODIL Plan	76.38	0.0604
726	Standard Plan (1.5cm)	99.92	0.0325
726	GliODIL Plan	99.92	0.0323
726	LMI	90.61	0.0294
726	PDE_GliODIL Plan	99.92	0.0323
727	Standard Plan (1.5cm)	51.21	0.2698
727	GliODIL Plan	47.50	0.2471
727	LMI	52.86	0.2827
727	PDE_GliODIL Plan	46.38	0.2366
728	Standard Plan (1.5cm)	55.14	0.3803
728	GliODIL Plan	60.30	0.4324
728	LMI	57.74	0.4063
728	PDE_GliODIL Plan	61.27	0.4392
729	Standard Plan (1.5cm)	41.59	0.2421
729	GliODIL Plan	48.19	0.2913
729	LMI	7.22	0.0351
729	PDE_GliODIL Plan	33.38	0.1846
731	Standard Plan (1.5cm)	67.10	0.1312
731	GliODIL Plan	50.03	0.0939
731	LMI	52.71	0.1003
731	PDE_GliODIL Plan	68.44	0.1335
733	Standard Plan (1.5cm)	67.75	0.1170
733	GliODIL Plan	89.99	0.1622
733	LMI	69.18	0.1191
733	PDE_GliODIL Plan	59.82	0.1028
734	Standard Plan (1.5cm)	99.73	0.1473
734	GliODIL Plan	99.99	0.1471
734	LMI	68.45	0.0962
734	PDE_GliODIL Plan	83.11	0.1199
735	Standard Plan (1.5cm)	0.00	0.0000
735	GliODIL Plan	0.00	0.0000
735	LMI	0.00	0.0000
735	PDE_GliODIL Plan	0.00	0.0000
736	Standard Plan (1.5cm)	99.99	0.2298
736	GliODIL Plan	98.38	0.2254
736	LMI	98.02	0.2227
736	PDE_GliODIL Plan	98.35	0.2232
737	Standard Plan (1.5cm)	48.71	0.1326
737	GliODIL Plan	40.47	0.1075
737	LMI	45.30	0.1214
737	PDE_GliODIL Plan	62.51	0.1755
738	Standard Plan (1.5cm)	17.53	0.1248
738	GliODIL Plan	24.03	0.1792
738	LMI	17.66	0.1260
738	PDE_GliODIL Plan	21.96	0.1610
739	Standard Plan (1.5cm)	41.49	0.0242
739	GliODIL Plan	56.22	0.0331
739	LMI	85.51	0.0512
739	PDE_GliODIL Plan	88.92	0.0534
741	Standard Plan (1.5cm)	86.54	0.2595
741	GliODIL Plan	86.88	0.2608
741	LMI	56.87	0.1569
741	PDE_GliODIL Plan	88.42	0.2686
742	Standard Plan (1.5cm)	79.88	0.4856
742	GliODIL Plan	85.33	0.5364
742	LMI	85.13	0.5323
742	PDE_GliODIL Plan	83.20	0.5137
744	Standard Plan (1.5cm)	71.59	0.3622
744	GliODIL Plan	76.66	0.3992
744	LMI	74.81	0.3860
744	PDE_GliODIL Plan	70.75	0.3553
745	Standard Plan (1.5cm)	88.87	0.1034
745	GliODIL Plan	92.15	0.1069
745	LMI	83.29	0.0965
745	PDE_GliODIL Plan	88.75	0.1041
747	Standard Plan (1.5cm)	69.64	0.4405
747	GliODIL Plan	77.85	0.5183
747	LMI	72.68	0.4691
747	PDE_GliODIL Plan	67.80	0.4262
748	Standard Plan (1.5cm)	28.85	0.1585
748	GliODIL Plan	33.16	0.1865
748	LMI	38.53	0.2246
748	PDE_GliODIL Plan	34.64	0.1975
749	Standard Plan (1.5cm)	67.74	0.4030
749	GliODIL Plan	71.16	0.4306
749	LMI	79.47	0.5108
749	PDE_GliODIL Plan	71.74	0.4403
752	Standard Plan (1.5cm)	68.02	0.3275
752	GliODIL Plan	75.20	0.3724
752	LMI	75.92	0.3780
752	PDE_GliODIL Plan	62.47	0.2919
753	Standard Plan (1.5cm)	97.26	0.0776
753	GliODIL Plan	94.37	0.0749
753	LMI	99.96	0.0794
753	PDE_GliODIL Plan	99.19	0.0793
754	Standard Plan (1.5cm)	45.87	0.2778
754	GliODIL Plan	65.19	0.4463
754	LMI	61.50	0.4105
754	PDE_GliODIL Plan	56.16	0.3602
755	Standard Plan (1.5cm)	50.80	0.0839
755	GliODIL Plan	56.42	0.0939
755	LMI	53.52	0.0893
755	PDE_GliODIL Plan	56.79	0.0955
756	Standard Plan (1.5cm)	62.33	0.2190
756	GliODIL Plan	76.25	0.2809
756	LMI	73.13	0.2685
756	PDE_GliODIL Plan	66.46	0.2385
757	Standard Plan (1.5cm)	93.72	0.0259
757	GliODIL Plan	60.06	0.0163
757	LMI	93.48	0.0259
757	PDE_GliODIL Plan	91.87	0.0251
760	Standard Plan (1.5cm)	69.51	0.0368
760	GliODIL Plan	59.93	0.0315
760	LMI	86.14	0.0458
760	PDE_GliODIL Plan	83.48	0.0449
761	Standard Plan (1.5cm)	27.15	0.0663
761	GliODIL Plan	34.60	0.0858
761	LMI	22.71	0.0545
761	PDE_GliODIL Plan	26.67	0.0653
763	Standard Plan (1.5cm)	21.19	0.0889
763	GliODIL Plan	44.23	0.2044
763	LMI	31.84	0.1389
763	PDE_GliODIL Plan	25.42	0.1086
764	Standard Plan (1.5cm)	72.22	0.3893
764	GliODIL Plan	65.36	0.3401
764	LMI	73.12	0.3937
764	PDE_GliODIL Plan	76.37	0.4189
765	Standard Plan (1.5cm)	97.32	0.2940
765	GliODIL Plan	96.94	0.2911
765	LMI	97.36	0.2949
765	PDE_GliODIL Plan	88.58	0.2624
766	Standard Plan (1.5cm)	89.25	0.1872
766	GliODIL Plan	88.17	0.1842
766	LMI	90.66	0.1922
766	PDE_GliODIL Plan	96.40	0.2069
768	Standard Plan (1.5cm)	98.65	0.2649
768	GliODIL Plan	98.80	0.2639
768	LMI	98.70	0.2676
768	PDE_GliODIL Plan	99.51	0.2669
771	Standard Plan (1.5cm)	98.99	0.0322
771	GliODIL Plan	88.95	0.0286
771	LMI	98.92	0.0322
771	PDE_GliODIL Plan	100.00	0.0324
991	Standard Plan (1.5cm)	95.44	0.1005
991	GliODIL Plan	95.56	0.1002
991	LMI	97.88	0.1036
991	PDE_GliODIL Plan	96.50	0.1024
992	Standard Plan (1.5cm)	100.00	0.0009
992	GliODIL Plan	100.00	0.0009
992	LMI	100.00	0.0009
992	PDE_GliODIL Plan	100.00	0.0010
994	Standard Plan (1.5cm)	100.00	0.0197
994	GliODIL Plan	100.00	0.0199
994	LMI	97.74	0.0192
994	PDE_GliODIL Plan	98.68	0.0193
995	Standard Plan (1.5cm)	100.00	0.1018
995	GliODIL Plan	100.00	0.1012
995	LMI	96.90	0.0984
995	PDE_GliODIL Plan	99.86	0.1010
998	Standard Plan (1.5cm)	63.75	0.1717
998	GliODIL Plan	71.69	0.1972
998	LMI	75.98	0.2122
998	PDE_GliODIL Plan	74.70	0.2073
